# Supplementary material for: Identifying Areas with Low Access to the COVID-19 Vaccine: A New Objective Framework Incorporating Mobility Data
Source: Healthcare (Basel). 2025 Jun 6;13(12):1368. doi: 10.3390/healthcare13121368 (PMC12192818; doi:10.3390/healthcare13121368)
Supplement: Supplementary file 1 [file healthcare-13-01368-s001.zip]

Archive with 1 entries (1 files):
- healthcare-3623444-supplementary.pdf
